# Supplementary material for: Ancient DNA from latrines in Northern Europe and the Middle East (500 BC–1700 AD) reveals past parasites and diet
Source: PLoS One. 2018 Apr 25;13(4):e0195481. doi: 10.1371/journal.pone.0195481 (PMC5918799; doi:10.1371/journal.pone.0195481)
Supplement: S1 Table — (XLSX) [file pone.0195481.s002.xlsx]

## Sheet: ST1 - Library level information
S1 Table. Sequencing library information
Sample info								Eggs in sample								DNA analysis
Country	Site	ID	ID2	Sample processed (g)	Isolate weight (g)	Particle sizes (mm)	Subsample ID	Ascaris	Capillaria	Diphyllobothrium	Enterobius	Hookworm?	Taenia	Toxocara	Trichuris	Library ID	Raw reads	Reads after trimming (AdapterRemoval+dust)	Reads after duplicate removal	Clonality
Bahrain	Qala’at al-Bahrain	518cv		38.98	0.02	35-100	A	30	0	0	0	0	0	0	0	MJS201A	9359129	8579079	3085350	0.640363
					0.03	22-35	B	0	0	0	0	0	0	0	220	MJS201B	12460877	10615537	5277426	0.502858
Jordan	Gerasa	9239	MO/12, Locus 95	82.94	0.03	35-100	N/A	780	0	0	0	0	0	0	0	MJS115A	12077307	11852967	9395070	0.207366
		9240		79.89	0.03	35-100	N/A	500	0	0	0	0	0	0	0	MJS116A	11239354	10610657	4398138	0.585498
		9241	MO/12, Locus 94	212.47	0.03	35-100	N/A	7220	0	0	0	0	0	0	0	MJS117A	66527560	65562640	47755060	0.271612
Denmark	Viborg	Bot198		100.3	0.35	22-100	B1	2120	0	40	0	0	0	0	34360	MSOE43	51177269	49254365	35361803	0.282057
						22-100	B2	0	0	0	0	0	0	0	0	MSOE44	29849318	28931644	22456216	0.223818
		Zoo286		502.6	0.25	35-100	A	2800	0	0	0	0	0	0	1400	MSOE45	35418870	34089290	27318871	0.198608
					0.07	22-35	B1	0	0	0	0	0	0	0	5040	MSOE46B	15884457	15510216	13655094	0.119606
					0.1	22-35	B2	0	0	0	0	0	0	0	23400	MSOE46C	34678182	34040350	28066417	0.175496
	Odense	lag 991	OBM9776 x2172 (top)	231.5	0.12	35-100	A	5580	0	0	0	0	60	0	840	MJS176A	47467433	46146931	39276624	0.148879
					0.04	22-35	B	0	0	0	0	0	0	0	13680	MJS176B	29607190	29224262	26360534	0.0979915
			OBM9776 x2173 (bottom)	230.19	0.05	35-100	A	1680	0	0	0	0	0	0	60	MJS177A	13058830	12681379	11135081	0.121935
					0.03	22-35	B	0	0	0	0	0	0	0	2160	MJS177B	17080731	16717522	15370944	0.0805489
		lag 937	OBM9776 x2219 (top)	234.49	0.09	35-100	A	1560	0	0	0	0	0	0	120	MJS178A	12811198	12426073	11604745	0.0660971
					0.04	22-35	B	0	0	0	0	0	0	0	7920	MJS178B	16714592	16364445	15429983	0.0571032
			OBM9776 x2220 (bottom)	231.04	0.03	35-100	A	2220	0	0	0	0	0	0	240	MJS179A	12181076	11837761	11165060	0.0568267
					0.08	22-35	B	0	0	0	0	0	0	0	3180	MJS179B	18278261	17869206	15791263	0.116286
	Copenhagen, Gammel Strand	A2		247.67	0.12	35-100	A	400	0	0	0	0	0	0	50	MJS110A	12522063	12274173	11578507	0.0566772
					0.08	22-35	B	0	0	0	0	0	0	0	13350	MJS110B	47366995	46699320	40416466	0.134538
		B4		249.19	0.03	35-100	A	1550	0	0	0	50	0	0	100	MJS111A	29851620	28676534	24572447	0.143117
					0.07	22-35	B	0	0	0	100	0	0	0	6100	MJS111B	12613206	12401397	11610148	0.0638032
		A5		247.46	0.08	35-100	A	200	0	0	0	0	0	0	30	MJS113A	10317883	10056231	8529071	0.151862
					0.03	22-35	B	0	80	0	0	0	20	0	4500	MJS113B	11447065	11267415	10459451	0.071708
		B2		248.18	0.05	35-100	A	100	0	0	0	0	0	0	0	MJS114A	8890579	8596048	7863649	0.0852018
					0.12	22-35	B	0	0	0	0	0	20	0	670	MJS114B	13732653	13522466	12612153	0.0673186
	Copenhagen, Adelgade	SD10275	KBM3974 - PM10531	241.21	0.06	35-100	A	1800	0	0	0	0	0	0	660	MJS180A	42392274	41592553	37854381	0.089876
					0.04	22-35	B	0	0	0	0	0	0	0	13320	MJS180B	42760502	42277586	38494661	0.0894783
	Copenhagen, Kultorvet	Top	KBM 3959 - PM1176 (SD1173)	90.7	0.03	35-100	A	3480	0	0	0	0	0	0	0	MJS151A	35578364	34472118	21888021	0.365051
					0.03	22-35	B	0	60	0	120	0	0	0	93540	MJS151B	12786034	12574702	8571347	0.318366
		Bottom	KBM 3959 - PM1177 (1SD1174)	75.88	0.03	35-100	A	480	0	0	0	0	0	0	0	MJS152A	10325636	10004426	9264599	0.07395
					0.03	22-35	B	0	0	0	0	0	0	0	1740	MJS152B	9421576	9241870	7946481	0.140165
Netherlands	Kampen	Sn759	Findnumber 525, Project number 4003, M4014	87.82	0.58	35-100	A	98736	0	264	0	0	176	0	1232	MJS107A	19301758	18087654	14389391	0.204463
					0.33	22-35	B	0	0	0	0	0	0	0	292336	MJS107B	39604063	37510160	31086165	0.17126
		Sn4044	Findnumber 272, Project number 4003, M4014	132.47	0.46	35-100	A	95656	0	0	0	0	0	352	7744	MJS108A	55932841	51931726	41264864	0.205402
					0.27	22-35	B	0	0	0	0	0	0	0	409904	MJS108B	59084161	55968875	45404487	0.188755
	Zwolle	Bit14		106.43	0.21	35-100	A	11792	0	0	0	0	176	176	616	MJS106A	21305810	19786854	16280682	0.177197
					0.15	22-35	B	0	0	0	3256	0	0	0	90376	MJS106B	60261880	56854162	46153390	0.188214
Lithuania	Vilnius	VLN5	Boksto street - trench 1	124.08	0.02	35-100	A	870	0	30	0	0	0	0	40	MJS199A	26816379	26331192	23463305	0.108916
					0.03	22-35	B	0	0	0	10	0	0	0	40	MJS199B	26316019	25834984	23431074	0.0930486
Extraction control 1				NA	0.1	22-100	N/A	0	0	0	0	0	0	0	0	MJS36_ex_ctrl	914904	782183	626347	0.199232
Extraction control 2				NA	0.12	22-100	N/A	0	0	0	0	0	0	0	0	MJS153_exctrl	894245	610684	383187	0.372528
Extraction control 3				NA	0.13	22-100	N/A	0	0	0	0	0	0	0	0	MJS198_exctrl	1950716	1246155	659366	0.47088
Extraction control 4				NA	0.06	22-100	N/A	0	0	0	0	0	0	0	0	MJS202	3971428	3240108	1868571	0.4233
																Total	1062232288	1024155900	839575890	0.180226
