# Supplementary material for: Ancient DNA from latrines in Northern Europe and the Middle East (500 BC–1700 AD) reveals past parasites and diet
Source: PLoS One. 2018 Apr 25;13(4):e0195481. doi: 10.1371/journal.pone.0195481 (PMC5918799; doi:10.1371/journal.pone.0195481)
Supplement: S2 Table — (XLSX) [file pone.0195481.s003.xlsx]

## Sheet: ST2 - Sample level information
S2 Table. Sample level information
Sample info			Eggs in sample							DNA analysis
Country	Site	ID	Ascaris	Capillaria	Diphyllobothrium	Enterobius	Taenia	Toxocara	Trichuris	Reads after duplicate removal	Vertebrate total hits	Vertebrate hits per million reads	Helminth total hits	Helminth hits per million reads	Helminth aDNA damage *	Plastid total hits	Plastid hits per million reads	Plastid aDNA damage *
Bahrain	Qala’at al-Bahrain	518cv	30	0	0	0	0	0	220	8362776	0	0	210	25.1113	0.343891	24	2.86986	-
Jordan	Gerasa		8500	0	0	0	0	0	0	61548268	1	0.0162474	12336	200.428	0.235055	1	0.0162474	-
Denmark	Viborg	Bot198	2120	0	40	0	0	0	34360	57818019	17	0.294026	1481	25.6149	0.0701964	944	16.3271	0.051851
Denmark	Viborg	Zoo286	2800	0	0	0	0	0	29840	69040382	8	0.115874	6649	96.306	0.0793238	980	14.1946	0.0835596
Denmark	Odense	lag 991	7260	0	0	0	60	0	16740	92143183	28	0.303875	77706	843.318	0.0530028	1043	11.3193	0.040064
Denmark	Odense	lag 937	3780	0	0	0	0	0	11460	53991051	225	4.16736	25679	475.616	0.0534478	719	13.317	0.0838251
Denmark	Copenhagen, Gammel Strand	GSA	600	80	0	0	20	0	13350	70983495	60	0.845267	120474	1697.21	0.0536177	2953	41.6012	0.0390333
Denmark	Copenhagen, Gammel Strand	GSB	1650	0	0	100	20	0	6770	56658397	46	0.811883	18175	320.782	0.0518928	4491	79.2645	0.036874
Denmark	Copenhagen, Adelgade		1800	0	0	0	0	0	13980	76349042	12	0.157173	27150	355.604	0.0440712	1921	25.1608	0.0358045
Denmark	Copenhagen, Kultorvet		3480	0	0	0	0	0	93540	47670448	14	0.293683	6920	145.163	0.0307307	389	8.16019	0.0322238
Netherlands	Kampen	Sn759	98736	0	264	0	176	0	293568	45475556	22	0.483776	108401	2383.72	0.108397	1052	23.1333	0.0483912
Netherlands	Kampen	Sn4044	95656	0	0	0	0	352	417648	86669351	26	0.299991	132779	1532.02	0.0540493	395	4.55755	0.0143678
Netherlands	Zwolle	Bit14	11792	0	0	3256	176	176	90992	62434072	32	0.512541	59974	960.597	0.0461486	11073	177.355	0.0114288
Lithuania	Vilnius	VLN5	870	0	30	10	0	0	80	46894379	58	1.23682	7580	161.64	0.0638106	2149	45.8264	0.0492214
Extraction control 1										626347	0	0	1	1.59656	-	2	3.19312	-
Extraction control 2										383187	0	0	18	46.9745	-	0	0	-
Extraction control 3										659366	0	0	102	154.694	-	5	7.58304	-
Extraction control 4										1868571	0	0	0	0	-	0	0	-
									Total	839575890	549		605635			28141
* Ancient DNA damage as percentage in average of 1st 5' position C to T transition and 1st 3' position G to A transition
