# Supplementary material for: Ancient DNA from latrines in Northern Europe and the Middle East (500 BC–1700 AD) reveals past parasites and diet
Source: PLoS One. 2018 Apr 25;13(4):e0195481. doi: 10.1371/journal.pone.0195481 (PMC5918799; doi:10.1371/journal.pone.0195481)
Supplement: S3 Table — (XLSX) [file pone.0195481.s004.xlsx]

## Sheet: ST3 - Helminth
S3 Table. Sequencing reads assigned to helminths
Taxon	Genus	Species	BR_518cv	JD_JR	DK_VI_Bot198	DK_VI_Zoo286	DK_OD_991	DK_OD_937	DK_KT	DK_AG	DK_GS_GSA	DK_GS_GSB	NL_Kampen_sn759	NL_Kampen_sn4044	NL_Zwolle_Bit14	LT_VLN5	Extraction control 1	Extraction control 2	Extraction control 3	Extraction control 4	Max
Trichuris_trichiura		x	176	0	646	4770	40232	17257	3970	17713	118468	17092	72479	87630	58057	132	0	18	101	0	118468
Ascaris	x		6	9746	607	1406	29715	6562	2109	7291	531	660	29170	35047	1451	5557	1	0	0	0	35047
Ascaris_suum		x	1	1780	188	343	5269	1223	635	1540	126	162	4396	6872	247	1207	0	0	0	0	6872
Ascaris_lumbricoides		x	0	805	29	109	2353	534	144	583	42	51	2319	2884	119	495	0	0	0	0	2884
Trichuris_muris		x	27	0	0	0	2	15	0	2	1022	38	0	256	0	0	0	0	1	0	1022
Dicrocoelium_dendriticum		x	0	0	0	1	113	27	36	13	220	21	0	0	0	0	0	0	0	0	220
Parascaris_univalens		x	0	4	0	0	2	0	0	2	0	2	1	2	0	113	0	0	0	0	113
Taenia_hydatigena		x	0	0	0	2	3	1	0	0	1	100	0	0	0	70	0	0	0	0	100
Enterobius_vermicularis		x	0	0	0	18	0	0	2	0	0	32	1	56	35	0	0	0	0	0	56
Trichuris_suis		x	0	1	0	0	1	54	1	0	0	1	1	0	0	6	0	0	0	0	54
Diphyllobothrium_latum		x	0	0	11	0	0	0	0	0	1	0	0	0	39	0	0	0	0	0	39
Trichuris	x		0	0	0	0	16	5	2	6	31	7	34	32	26	0	0	0	0	0	34
Fasciola_hepatica		x	0	0	0	0	0	0	0	0	30	0	0	0	0	0	0	0	0	0	30
Taenia_solium		x	0	0	0	0	0	1	21	0	2	9	0	0	0	0	0	0	0	0	21
