# Supplementary material for: Ancient DNA from latrines in Northern Europe and the Middle East (500 BC–1700 AD) reveals past parasites and diet
Source: PLoS One. 2018 Apr 25;13(4):e0195481. doi: 10.1371/journal.pone.0195481 (PMC5918799; doi:10.1371/journal.pone.0195481)
Supplement: S4 Table — (XLSX) [file pone.0195481.s005.xlsx]

## Sheet: ST4 - Vertebrate
S4 Table. Sequencing reads assigned to vertebrates
Taxon	Genus	Species	Subspecies	BR_518cv	JD_JR	DK_VI_Bot198	DK_VI_Zoo286	DK_OD_991	DK_OD_937	DK_KT	DK_AG	DK_GS_GSA	DK_GS_GSB	NL_Kampen_sn759	NL_Kampen_sn4044	NL_Zwolle_Bit14	LT_VLN5	Extraction control 1	Extraction control 2	Extraction control 3	Extraction control 4	Max
Canis_lupus		x		0	0	0	0	1	145	0	0	0	1	1	0	0	7	0	0	0	0	145
Canis_lupus_familiaris			x	0	0	0	0	0	40	0	0	0	0	0	0	0	1	0	0	0	0	40
Canis	x			0	1	0	0	0	35	0	0	0	0	0	0	0	0	0	0	0	0	35
Anser	x			0	0	0	0	5	0	7	0	1	2	10	5	27	0	0	0	0	0	27
Ovis	x			0	0	5	2	13	1	7	11	11	25	2	5	1	0	0	0	0	0	25
Equus	x			0	0	0	0	1	0	0	0	1	4	0	0	0	24	0	0	0	0	24
Felis	x			0	0	0	0	0	0	0	0	18	0	0	0	0	0	0	0	0	0	18
Tetrastes_bonasia		x		0	0	0	0	0	0	0	0	0	0	0	0	0	15	0	0	0	0	15
Felis_silvestris		x		0	0	0	0	0	0	0	0	9	0	0	0	0	0	0	0	0	0	9
Clupea_harengus		x		0	0	2	1	2	1	0	0	8	4	0	1	1	0	0	0	0	0	8
Gadus_morhua		x		0	0	0	0	2	0	0	0	2	5	1	6	2	0	0	0	0	0	6
Sus_scrofa_domesticus			x	0	0	6	0	2	0	0	0	0	1	1	1	0	0	0	0	0	0	6
Abramis_brama		x		0	0	0	0	0	0	0	0	0	1	1	5	0	0	0	0	0	0	5
Equus_przewalskii			x	0	0	0	0	0	0	0	0	1	0	0	0	0	5	0	0	0	0	5
Anguilla_anguilla		x		0	0	0	0	1	0	0	0	1	0	4	0	1	0	0	0	0	0	4
Capreolus_capreolus		x		0	0	1	4	0	0	0	0	0	0	0	0	0	0	0	0	0	0	4
Felis_catus		x		0	0	0	0	0	0	0	1	4	0	0	0	0	0	0	0	0	0	4
Balaenoptera_physalus		x		0	0	3	0	0	0	0	0	0	0	0	0	0	0	0	0	0	0	3
Canis_lupus_chanco			x	0	0	0	0	0	3	0	0	0	0	0	0	0	0	0	0	0	0	3
Equus_caballus			x	0	0	0	0	0	0	0	0	1	0	0	0	0	3	0	0	0	0	3
Hippoglossus_hippoglossus		x		0	0	0	0	0	0	0	0	0	0	0	3	0	0	0	0	0	0	3
Rattus_rattus		x		0	0	0	0	0	0	0	0	3	0	0	0	0	0	0	0	0	0	3
