# Supplementary material for: Ancient DNA from latrines in Northern Europe and the Middle East (500 BC–1700 AD) reveals past parasites and diet
Source: PLoS One. 2018 Apr 25;13(4):e0195481. doi: 10.1371/journal.pone.0195481 (PMC5918799; doi:10.1371/journal.pone.0195481)
Supplement: S5 Table — (XLSX) [file pone.0195481.s006.xlsx]

## Sheet: ST5 - Mitochondrial genomes
S5 Table. Mitochondrial genome coverage and damage
Reference sequence	Ascaris sp. (PUG3_1_1_H07)					T. trichiura (KT_449826)					T.muris (NC_028621)
Sample	reads	Depth of coverage (average)	Bases with coverage	5pCtoT*	3pGtoA*	reads	Depth of coverage (average)	Bases with coverage	5pCtoT*	3pGtoA*	reads	Depth of coverage (average)	Bases with coverage	5pCtoT*	3pGtoA*	Average damage
BR_518cv	7	0.04	0.0415	NA	NA	174	0.86	0.426	0.296296	0.6						0.448148
JD_JR	12233	80	0.9626	0.301325	0.213768	0	-	-	-	-						0.257546
DK_VI_Bot198	783	3.33	0.8508	0.092511	0.109524	645	3.09	0.844	0.0394737	0.026087						0.0668989
DK_VI_Zoo286	1796	11	0.933	0.113082	0.121875	4767	30	0.9996	0.0606695	0.0578406						0.0883668
DK_OD_991	36930	240	0.9853	0.0614502	0.0582899	40220	276	1	0.0496047	0.0502845						0.0549073
DK_OD_937	8216	56	0.97	0.0683297	0.0689354	17256	119	0.9999	0.0465461	0.0359931						0.0549511
DK_KT	2796	34	0.9732	0.0216323	0.0345865	16191	111	1	0.0400394	0.0281955						0.0311134
DK_AG	9282	61	0.9792	0.052356	0.0519298	17712	121	0.9999	0.0388148	0.043727						0.0467069
DK_GS_GSA	688	3.93478	0.8957	0.0160428	0.0192308	118252	818	1	0.0924718	0.0589212	1022	6.6	0.9839	0.127907	0.131034	0.074268
DK_GS_GSB	855	5	0.9261	0.00938967	0.0466667	17085	116	1	0.0867232	0.072621						0.0538501
NL_Kampen_Sn759	35628	225	0.9823	0.0821937	0.0832549	72438	471	1	0.144995	0.124069						0.108628
NL_Kampen_Sn4044	44276	284	0.9828	0.0368684	0.0480649	87598	582	1	0.0614497	0.0680445						0.0536069
NL_Zwolle_Bit14	1805	12	0.9478	0.0329114	0.0598007	58034	384	1	0.0506075	0.0560953						0.0498537
LT_VLN5	7140	47	0.9809	0.0651316	0.0648148	132	0.89	0.5897	0.193548	0						0.0808737
*) Damage as percent of reads at 1st position 5' position that exhibit C to T transitions and 3'position that exhibit G to A transitions.
